# Supplementary material for: Bacterial Microbiota of Field-Collected Helicoverpa zea (Lepidoptera: Noctuidae) from Transgenic Bt and Non-Bt Cotton
Source: Microorganisms. 2021 Apr 20;9(4):878. doi: 10.3390/microorganisms9040878 (PMC8072973; doi:10.3390/microorganisms9040878)
Supplement: Supplementary file 1 [file microorganisms-09-00878-s001.zip]

Archive with 4 entries (3 files):
- microorganisms-1172465-supplementary/
- microorganisms-1172465-supplementary/microorganisms-1172465-supplementary.pdf
- microorganisms-1172465-supplementary/S1 File_Mapping file.xlsx
- microorganisms-1172465-supplementary/S2 File_Relative abundances.xlsx
