# Supplementary material for: Bacterial Microbiota of Field-Collected Helicoverpa zea (Lepidoptera: Noctuidae) from Transgenic Bt and Non-Bt Cotton
Source: Microorganisms. 2021 Apr 20;9(4):878. doi: 10.3390/microorganisms9040878 (PMC8072973; doi:10.3390/microorganisms9040878)
Supplement: Supplementary file 1 [file microorganisms-09-00878-s001.zip › microorganisms-1172465-supplementary/S1 File_Mapping file.xlsx]

## Sheet: Sheet1
sample-id	barcode-sequence	linker-primer-sequence	reverse-primer	Sample number	Type
1_S2	TAAGGCGA+GCGTAAGA	CCTACGGGNGGCWGCAG	GACTACHVGGGTATCTAATCC	1	Non-Bt
2_S3	AGGCAGAA+GCGTAAGA	CCTACGGGNGGCWGCAG	GACTACHVGGGTATCTAATCC	2	Non-Bt
4_S5	TCCTGAGC+GCGTAAGA	CCTACGGGNGGCWGCAG	GACTACHVGGGTATCTAATCC	3	Non-Bt
5_S6	GGACTCCT+GCGTAAGA	CCTACGGGNGGCWGCAG	GACTACHVGGGTATCTAATCC	4	Non-Bt
6_S7	TAGGCATG+GCGTAAGA	CCTACGGGNGGCWGCAG	GACTACHVGGGTATCTAATCC	5	Non-Bt
7_S8	CTCTCTAC+GCGTAAGA	CCTACGGGNGGCWGCAG	GACTACHVGGGTATCTAATCC	6	Non-Bt
9_S10	GCTACGCT+GCGTAAGA	CCTACGGGNGGCWGCAG	GACTACHVGGGTATCTAATCC	1	Bt
10_S11	CGAGGCTG+GCGTAAGA	CCTACGGGNGGCWGCAG	GACTACHVGGGTATCTAATCC	3	Bt
11_S12	AAGAGGCA+GCGTAAGA	CCTACGGGNGGCWGCAG	GACTACHVGGGTATCTAATCC	5	Bt
12_S13	GTAGAGGA+GCGTAAGA	CCTACGGGNGGCWGCAG	GACTACHVGGGTATCTAATCC	7	Bt
14_S15	AGGCAGAA+CTCTCTAT	CCTACGGGNGGCWGCAG	GACTACHVGGGTATCTAATCC	9	Bt
16_S17	TCCTGAGC+CTCTCTAT	CCTACGGGNGGCWGCAG	GACTACHVGGGTATCTAATCC	11	Bt
17_S18	GGACTCCT+CTCTCTAT	CCTACGGGNGGCWGCAG	GACTACHVGGGTATCTAATCC	13	Bt
18_S19	TAGGCATG+CTCTCTAT	CCTACGGGNGGCWGCAG	GACTACHVGGGTATCTAATCC	15	Bt
19_S20	CTCTCTAC+CTCTCTAT	CCTACGGGNGGCWGCAG	GACTACHVGGGTATCTAATCC	17	Bt
20_S21	CAGAGAGG+CTCTCTAT	CCTACGGGNGGCWGCAG	GACTACHVGGGTATCTAATCC	19	Bt
21_S22	GCTACGCT+CTCTCTAT	CCTACGGGNGGCWGCAG	GACTACHVGGGTATCTAATCC	21	Bt
23_S24	AAGAGGCA+CTCTCTAT	CCTACGGGNGGCWGCAG	GACTACHVGGGTATCTAATCC	23	Bt
