# Supplementary material for: Bacterial Microbiota of Field-Collected Helicoverpa zea (Lepidoptera: Noctuidae) from Transgenic Bt and Non-Bt Cotton
Source: Microorganisms. 2021 Apr 20;9(4):878. doi: 10.3390/microorganisms9040878 (PMC8072973; doi:10.3390/microorganisms9040878)
Supplement: Supplementary file 1 [file microorganisms-09-00878-s001.zip › microorganisms-1172465-supplementary/S2 File_Relative abundances.xlsx]

## Sheet: PHYLUM LEVEL
index	Type	k__Bacteria;p__Proteobacteria	k__Bacteria;p__Firmicutes	k__Bacteria;__	k__Bacteria;p__Actinobacteria	k__Bacteria;p__Bacteroidetes	Unassigned;__	k__Bacteria;p__Fusobacteria	k__Bacteria;p__Chloroflexi	k__Bacteria;p__Armatimonadetes	k__Bacteria;p__	k__Bacteria;p__Spirochaetes	k__Bacteria;p__TM7	k__Bacteria;p__Gemmatimonadetes	k__Bacteria;p__[Thermi]	k__Bacteria;p__OD1
1_S2	Non-Bt	61.1555	20.4218	10.8956	5.06797	2.18912	0.129948	0.059976	0.079968	0	0	0	0	0	0	0
2_S3	Non-Bt	95.5471	0.561602	3.23494	0.464843	0.0668336	0.12469	0	0	0	0	0	0	0	0	0
4_S5	Non-Bt	19.989	76.6721	2.23908	0.349118	0.616863	0.133872	0	0	0	0	0	0	0	0	0
5_S6	Non-Bt	83.3891	13.7282	1.68889	1.15135	0.0264003	0.0161335	0	0	0	0	0	0	0	0	0
6_S7	Non-Bt	69.7297	12.8847	14.4234	1.84067	0.201323	0.891573	0.0287604	0	0	0	0	0	0	0	0
7_S8	Non-Bt	82.4182	1.44618	14.3497	1.25476	0.0385181	0.422532	0.0443542	0	0	0.0186754	0.00700329	0	0	0	0
9_S10	Bt	98.0116	0.100951	1.76629	0.0313296	0.0132281	0.0765835	0	0	0	0	0	0	0	0	0
10_S11	Bt	6.4758	91.362	0.00706787	0.12994	2.02141	0	0	0	0	0	0	0	0	0.00380577	0
11_S12	Bt	96.8835	2.2146	0.520833	0.194783	0.135501	0	0	0	0.050813	0	0	0	0	0	0
12_S13	Bt	13.1809	84.8655	1.30277	0.39618	0.106985	0.127045	0.015602	0	0	0	0	0.00501493	0	0	0
14_S15	Bt	97.7507	0.767536	1.23659	0.106602	0.124369	0.0142136	0	0	0	0	0	0	0	0	0
16_S17	Bt	93.6124	1.58573	1.20957	2.31986	1.13266	0.139835	0	0	0	0	0	0	0	0	0
17_S18	Bt	99.9405	0.0300967	0	0.0234086	0.00334408	0	0	0.00267526	0	0	0	0	0	0	0
18_S19	Bt	1.1534	98.4519	0.348059	0.0196602	0.00655341	0.0182039	0	0	0	0	0	0	0	0	0.00218447
19_S20	Bt	95.846	2.46421	0.340296	1.1265	0.222952	0	0	0	0	0	0	0	0	0	0
20_S21	Bt	72.5486	16.5258	8.8819	0.923561	1.00216	0.117901	0	0	0	0	0	0	0	0	0
21_S22	Bt	99.4124	0.242022	0.247117	0.0450076	0.0220792	0.0271744	0	0	0	0	0	0	0.004246	0	0
23_S24	Bt	33.3741	66.4972	0.0562439	0.014061	0.0554168	0	0.00289491	0	0	0	0	0	0	0	0

## Sheet: FAMILY LEVEL
index	Type	k__Bacteria;p__Proteobacteria;c__Gammaproteobacteria;o__Enterobacteriales;f__Enterobacteriaceae	k__Bacteria;p__Firmicutes;c__Bacilli;o__Lactobacillales;f__Enterococcaceae		k__Bacteria;p__Proteobacteria;c__Alphaproteobacteria;o__Rhizobiales;f__Aurantimonadaceae	k__Bacteria;p__Proteobacteria;c__Betaproteobacteria;o__Burkholderiales;f__Oxalobacteraceae	k__Bacteria;p__Proteobacteria;c__Gammaproteobacteria;o__Pseudomonadales;f__Pseudomonadaceae	k__Bacteria;p__Firmicutes;c__Bacilli;o__Bacillales;f__Bacillaceae	k__Bacteria;p__Proteobacteria;c__Alphaproteobacteria;o__Rhizobiales;f__Rhizobiaceae	k__Bacteria;p__Proteobacteria;c__Gammaproteobacteria;o__Xanthomonadales;f__Xanthomonadaceae	k__Bacteria;p__Proteobacteria;c__Gammaproteobacteria;o__Pseudomonadales;f__Moraxellaceae	k__Bacteria;p__Proteobacteria;c__Alphaproteobacteria;o__Rhizobiales;f__Methylobacteriaceae	k__Bacteria;p__Firmicutes;c__Bacilli;o__Bacillales;f__Paenibacillaceae	k__Bacteria;p__Actinobacteria;c__Actinobacteria;o__Actinomycetales;f__Micrococcaceae	k__Bacteria;p__Bacteroidetes;c__Bacteroidia;o__Bacteroidales;f__Porphyromonadaceae	k__Bacteria;p__Firmicutes;c__Bacilli;o__Bacillales;f__Staphylococcaceae	k__Bacteria;p__Proteobacteria;c__Betaproteobacteria;o__Burkholderiales;f__Comamonadaceae	k__Bacteria;p__Firmicutes;c__Bacilli;o__Lactobacillales;f__Streptococcaceae	k__Bacteria;p__Actinobacteria;c__Actinobacteria;o__Actinomycetales;f__Propionibacteriaceae	k__Bacteria;p__Actinobacteria;c__Actinobacteria;o__Actinomycetales;f__Corynebacteriaceae	Unassigned;__;__;__;__	k__Bacteria;p__Proteobacteria;c__Alphaproteobacteria;o__Sphingomonadales;f__Sphingomonadaceae	k__Bacteria;p__Bacteroidetes;c__Sphingobacteriia;o__Sphingobacteriales;f__Sphingobacteriaceae	k__Bacteria;p__Proteobacteria;c__Alphaproteobacteria;o__Rhizobiales;f__Brucellaceae	k__Bacteria;p__Firmicutes;c__Bacilli;o__Lactobacillales;f__Lactobacillaceae	k__Bacteria;p__Actinobacteria;c__Actinobacteria;o__Actinomycetales;f__Microbacteriaceae	k__Bacteria;p__Proteobacteria;c__Gammaproteobacteria;o__Pasteurellales;f__Pasteurellaceae	k__Bacteria;p__Actinobacteria;c__Actinobacteria;o__Actinomycetales;f__Dermacoccaceae	k__Bacteria;p__Bacteroidetes;c__Flavobacteriia;o__Flavobacteriales;f__[Weeksellaceae]	k__Bacteria;p__Proteobacteria;c__Deltaproteobacteria;o__Myxococcales;f__	k__Bacteria;p__Proteobacteria;__;__;__	k__Bacteria;p__Proteobacteria;c__Betaproteobacteria;o__Neisseriales;f__Neisseriaceae	k__Bacteria;p__Actinobacteria;c__Actinobacteria;o__Actinomycetales;f__Nocardioidaceae	k__Bacteria;p__Proteobacteria;c__Betaproteobacteria;o__Burkholderiales;f__Alcaligenaceae	k__Bacteria;p__Proteobacteria;c__Alphaproteobacteria;o__Rhodospirillales;f__Acetobacteraceae	k__Bacteria;p__Firmicutes;c__Bacilli;o__Gemellales;f__Gemellaceae	k__Bacteria;p__Bacteroidetes;c__Bacteroidia;o__Bacteroidales;f__Prevotellaceae	k__Bacteria;p__Firmicutes;c__Clostridia;o__Clostridiales;f__Veillonellaceae	k__Bacteria;p__Bacteroidetes;c__Flavobacteriia;o__Flavobacteriales;f__Flavobacteriaceae	k__Bacteria;p__Firmicutes;c__Bacilli;o__Lactobacillales;f__Carnobacteriaceae	k__Bacteria;p__Actinobacteria;c__Actinobacteria;o__Actinomycetales;f__Dermabacteraceae	k__Bacteria;p__Proteobacteria;c__Deltaproteobacteria;o__Myxococcales;f__0319-6G20	k__Bacteria;p__Bacteroidetes;c__Cytophagia;o__Cytophagales;f__Cytophagaceae	k__Bacteria;p__Proteobacteria;c__Gammaproteobacteria;o__Oceanospirillales;f__Halomonadaceae	k__Bacteria;p__Proteobacteria;c__Alphaproteobacteria;o__Rhizobiales;f__Hyphomicrobiaceae	k__Bacteria;p__Proteobacteria;c__Betaproteobacteria;o__Burkholderiales;f__Burkholderiaceae	k__Bacteria;p__Firmicutes;c__Bacilli;o__Bacillales;f__Planococcaceae	k__Bacteria;p__Firmicutes;c__Bacilli;o__Lactobacillales;f__Aerococcaceae	k__Bacteria;p__Actinobacteria;c__Actinobacteria;o__Actinomycetales;f__Nocardiaceae
1_S2	Non-Bt	18.6925	1.02959	10.8956	9.90604	19.4722	2.13914	11.4854	0.189924	1.02959	1.35946	4.46821	4.998	1.81927	0.979608	1.09956	0.44982	1.18952	1.17953	0.64974	0.129948	0.29988	0.29988	0	0	0.229908	0.489804	0.629748	0.329868	0.929628	0	0.319872	0.559776	0.109956	0.319872	0.109956	0.14994	0.189924	0.229908	0.209916	0	0.059976	0.19992	0.169932	0.059976	0.169932	0.109956	0	0
2_S3	Non-Bt	91.8633	0.0498758	3.23494	0.957616	0.0059851	1.41248	0.347136	0.294267	0.233419	0.230426	0.327185	0.0917715	0.0399006	0	0.0149627	0.0857864	0.0189528	0.0139652	0.389031	0.12469	0.032918	0.0399006	0.0389031	0.00798013	0.0219454	0	0	0.0269329	0	0.0349131	0	0	0.0269329	0	0	0	0.00698261	0	0	0	0	0	0	0	0	0	0.00299255	0
4_S5	Non-Bt	15.2194	74.811	2.23908	1.07098	0.0734985	0.49349	1.31772	0.0446241	0.375367	0.884607	0.343868	0.372743	0.24412	0	0.0472491	0.76911	0.0262495	0.0472491	0.0157497	0.133872	0.128622	0.422617	0.230995	0.0787484	0	0.0131247	0	0.165372	0	0.24937	0.0419992	0	0	0	0	0	0.0183746	0	0	0	0.0183746	0	0.0314994	0	0	0	0	0
5_S6	Non-Bt	82.1226	11.8178	1.68889	0.0528006	0.0652674	0.451005	1.28188	0.0645341	0.153269	0.202402	0.0806676	0.435605	0.0491339	0	0.0110001	0.0711342	0.0997345	0.0146668	0.0249336	0.0161335	0.0132002	0	0	0.00733342	0.962878	0.0102668	0.00880011	0.0264003	0	0.00660008	0	0	0.0102668	0.0425338	0	0	0.00880011	0	0	0.0161335	0	0	0.0124668	0	0.0249336	0.0117335	0.00366671	0
6_S7	Non-Bt	59.1314	3.35059	14.4234	4.08398	0.603969	1.04976	6.58614	0.417026	0.359505	0.69025	0.963474	1.61058	0.805292	0.158182	0.330745	0.834052	0.575209	0.158182	0.301984	0.891573	0.129422	0	0.848433	0.186943	0	0.273224	0.316365	0.0431406	0	0.172563	0	0	0	0	0.0719011	0	0	0	0	0.129422	0	0	0	0	0	0.0719011	0	0.129422
7_S8	Non-Bt	80.1597	0	14.3497	0.0186754	0.144735	0.500735	0.493732	0	0.0280132	0.444709	0.302309	0.0688657	0.447043	0	0.392184	0.257955	0.240446	0.517076	0.145902	0.422532	0.0455214	0	0.0151738	0	0.0233443	0.059528	0.102715	0.0210099	0	0.117889	0.150571	0	0	0	0.0817051	0	0.0186754	0	0.0641968	0	0.0233443	0.0140066	0	0	0.0210099	0.0233443	0.0256787	0
9_S10	Bt	97.8097	0.0654441	1.76629	0.0181016	0	0.077976	0	0.0327221	0.00556971	0	0.0153167	0	0	0.00696214	0.0146205	0.0181016	0.00835457	0.0250637	0.00626593	0.0765835	0.00835457	0	0.0146205	0	0	0	0	0	0	0	0	0	0	0	0.00626593	0	0.0048735	0.00626593	0	0	0	0	0	0	0	0	0	0
10_S11	Bt	2.85651	91.1157	0.00706787	0.00380577	0.555099	0.187027	0.00434946	0.0130484	1.00907	1.62561	0.0228346	0	0.035883	1.85939	0.0777465	0.0473003	0.0206599	0.0190289	0.0331646	0	0.0195726	0.01033	0.0576303	0.00380577	0.00271841	0.00761155	0	0.0413198	0	0	0.0288152	0.00326209	0.0059805	0.0092426	0.00761155	0.00761155	0	0.092426	0	0	0.00706787	0	0.00217473	0.00217473	0	0	0	0
11_S12	Bt	91.7598	1.75305	0.520833	2.02405	0.0889228	1.69377	0.0211721	0.139736	0	0.127033	0.122798	0	0.0719851	0	0.0762195	0.453083	0.139736	0.0762195	0	0	0.0423442	0.135501	0.32605	0.131267	0	0.0211721	0	0	0	0	0	0	0	0	0	0	0.0296409	0	0	0	0.0846883	0	0	0	0	0	0	0
12_S13	Bt	12.2988	84.3211	1.30277	0.00445772	0.0562787	0.390608	0.00222886	0.0178309	0.0117015	0.046806	0.0551643	0	0.0841394	0.00668658	0.0612936	0.122587	0.200597	0.155463	0.0874827	0.127045	0.0161592	0.00612936	0.0183881	0.0261891	0	0.0345473	0	0	0	0.0222886	0.0261891	0	0.0039005	0	0.0429055	0.0819106	0.0629653	0	0	0	0.00557215	0.0122587	0	0	0	0	0	0
14_S15	Bt	84.4645	0.668041	1.23659	0.369554	0.316253	4.34226	0.017767	0.113709	5.80627	1.86554	0.110156	0	0.0888352	0	0	0.202544	0.0284273	0	0	0.0142136	0.0639613	0.078175	0	0.0355341	0	0	0	0.0213204	0	0	0	0	0	0.0639613	0	0	0	0	0	0	0.017767	0	0	0	0	0	0	0
16_S17	Bt	66.4299	0.327213	1.20957	2.45829	0.655825	1.06414	0	17.1395	2.4499	0.20276	0.429293	0	0.977445	0	0.830618	0.479633	0.145428	0.145428	0.397131	0.139835	1.09351	0.802651	0.209752	0.134241	0.151021	0.149623	0.120258	0.250304	0	0.00419504	0.0223736	0	0.345392	0.0601289	0	0.0489422	0.0279669	0	0.0293653	0.149623	0.0391537	0.0307636	0.036357	0.180387	0	0	0.0713157	0.0503405
17_S18	Bt	99.891	0.0133763	0	0	0.00535053	0.0220709	0	0	0	0.00334408	0.0120387	0	0.0147139	0.00200645	0.00735697	0	0.00468171	0	0.00869461	0	0	0	0	0.00267526	0	0	0	0	0	0	0.00668816	0	0	0	0	0	0.00200645	0	0	0	0	0.00133763	0	0	0	0	0	0
18_S19	Bt	0.764565	98.4519	0.348059	0.0211166	0.279612	0.0393205	0	0.0123787	0	0	0.00655341	0	0	0.00655341	0	0.0218447	0	0.00291263	0.0167476	0.0182039	0	0	0	0	0	0.00436894	0	0	0	0	0	0	0	0	0	0	0	0	0	0	0.00364079	0	0	0	0	0	0	0
19_S20	Bt	90.3074	1.65454	0.340296	0	0.551514	3.97794	0.0586717	0	0	0.258155	0.551514	0	0.43417	0.222952	0.340296	0.140812	0	0.129078	0.492842	0	0.0586717	0	0	0.176015	0	0	0	0	0	0	0	0	0	0	0.152546	0	0	0	0	0	0	0	0	0	0	0	0.0821403	0
20_S21	Bt	58.5773	13.2836	8.8819	8.01729	0.176852	4.95186	0.648457	0.0786009	0.137552	0.157202	0.0982511	0	0.707408	0.766359	0.668108	0	1.10041	0.216152	0	0.117901	0.157202	0	0	0.786009	0	0.196502	0	0.0982511	0	0	0	0	0	0	0	0.137552	0	0	0	0	0	0	0	0	0	0	0	0
21_S22	Bt	97.753	0.172387	0.247117	0.0280236	0.004246	0.261553	0.0161348	0.486591	0.666621	0.0237776	0.16984	0	0.00679359	0.00934119	0.0237776	0.0101904	0.0161348	0.0050952	0.016984	0.0271744	0.0016984	0.00594439	0.004246	0.0110396	0.0161348	0	0	0	0	0	0	0	0.0025476	0	0.0025476	0	0	0.00679359	0	0	0	0	0	0	0	0	0	0
23_S24	Bt	29.1521	66.477	0.0562439	0.0119932	0.409423	0.287009	0.00289491	3.23154	0.191064	0.0562439	0.0173694	0	0.00289491	0.04301	0.00248135	0.00206779	0.0124067	0.00413558	0.00703049	0	0.00206779	0.00537626	0	0	0	0	0	0.00578981	0	0	0.00289491	0	0.00289491	0.00578981	0	0.00124067	0	0	0	0	0	0	0	0	0.00165423	0	0	0
[truncated: 55 more columns]

## Sheet: GENUS LEVEL
index	Type	k__Bacteria;p__Proteobacteria;c__Gammaproteobacteria;o__Enterobacteriales;f__Enterobacteriaceae;g__Enterobacter	k__Bacteria;p__Firmicutes;c__Bacilli;o__Lactobacillales;f__Enterococcaceae;g__Enterococcus	k__Bacteria;p__Proteobacteria;c__Gammaproteobacteria;o__Enterobacteriales;f__Enterobacteriaceae;g__Klebsiella	k__Bacteria;p__Proteobacteria;c__Gammaproteobacteria;o__Enterobacteriales;f__Enterobacteriaceae;__	k__Bacteria;p__Proteobacteria;c__Gammaproteobacteria;o__Enterobacteriales;f__Enterobacteriaceae;g__Erwinia	k__Bacteria;__;__;__;__;__	k__Bacteria;p__Proteobacteria;c__Alphaproteobacteria;o__Rhizobiales;f__Aurantimonadaceae;g__	k__Bacteria;p__Proteobacteria;c__Gammaproteobacteria;o__Pseudomonadales;f__Pseudomonadaceae;g__Pseudomonas	k__Bacteria;p__Proteobacteria;c__Betaproteobacteria;o__Burkholderiales;f__Oxalobacteraceae;g__Cupriavidus	k__Bacteria;p__Proteobacteria;c__Alphaproteobacteria;o__Rhizobiales;f__Rhizobiaceae;g__Agrobacterium	k__Bacteria;p__Firmicutes;c__Bacilli;o__Bacillales;f__Bacillaceae;g__Bacillus	k__Bacteria;p__Proteobacteria;c__Gammaproteobacteria;o__Xanthomonadales;f__Xanthomonadaceae;g__Stenotrophomonas	k__Bacteria;p__Firmicutes;c__Bacilli;o__Bacillales;f__Bacillaceae;g__	k__Bacteria;p__Proteobacteria;c__Gammaproteobacteria;o__Pseudomonadales;f__Moraxellaceae;g__Acinetobacter	k__Bacteria;p__Firmicutes;c__Bacilli;o__Bacillales;f__Paenibacillaceae;g__Paenibacillus	k__Bacteria;p__Proteobacteria;c__Gammaproteobacteria;o__Enterobacteriales;f__Enterobacteriaceae;g__Serratia	k__Bacteria;p__Proteobacteria;c__Alphaproteobacteria;o__Rhizobiales;f__Methylobacteriaceae;g__	k__Bacteria;p__Proteobacteria;c__Gammaproteobacteria;o__Enterobacteriales;f__Enterobacteriaceae;g__	k__Bacteria;p__Firmicutes;c__Bacilli;o__Bacillales;f__Staphylococcaceae;g__Staphylococcus	k__Bacteria;p__Bacteroidetes;c__Bacteroidia;o__Bacteroidales;f__Porphyromonadaceae;g__Dysgonomonas	k__Bacteria;p__Firmicutes;c__Bacilli;o__Lactobacillales;f__Streptococcaceae;g__Streptococcus	k__Bacteria;p__Actinobacteria;c__Actinobacteria;o__Actinomycetales;f__Micrococcaceae;g__Micrococcus	k__Bacteria;p__Proteobacteria;c__Betaproteobacteria;o__Burkholderiales;f__Comamonadaceae;g__Delftia	k__Bacteria;p__Actinobacteria;c__Actinobacteria;o__Actinomycetales;f__Propionibacteriaceae;g__Propionibacterium	k__Bacteria;p__Proteobacteria;c__Alphaproteobacteria;o__Rhizobiales;f__Methylobacteriaceae;g__Methylobacterium	k__Bacteria;p__Actinobacteria;c__Actinobacteria;o__Actinomycetales;f__Corynebacteriaceae;g__Corynebacterium	Unassigned;__;__;__;__;__	k__Bacteria;p__Firmicutes;c__Bacilli;o__Bacillales;f__Bacillaceae;g__Virgibacillus	k__Bacteria;p__Bacteroidetes;c__Sphingobacteriia;o__Sphingobacteriales;f__Sphingobacteriaceae;g__Sphingobacterium	k__Bacteria;p__Proteobacteria;c__Alphaproteobacteria;o__Rhizobiales;f__Rhizobiaceae;g__Shinella	k__Bacteria;p__Actinobacteria;c__Actinobacteria;o__Actinomycetales;f__Micrococcaceae;g__Rothia	k__Bacteria;p__Proteobacteria;c__Gammaproteobacteria;o__Pasteurellales;f__Pasteurellaceae;g__Haemophilus	k__Bacteria;p__Actinobacteria;c__Actinobacteria;o__Actinomycetales;f__Dermacoccaceae;g__Dermacoccus	k__Bacteria;p__Actinobacteria;c__Actinobacteria;o__Actinomycetales;f__Micrococcaceae;g__Kocuria	k__Bacteria;p__Actinobacteria;c__Actinobacteria;o__Actinomycetales;f__Microbacteriaceae;g__Curtobacterium	k__Bacteria;p__Proteobacteria;c__Deltaproteobacteria;o__Myxococcales;f__;g__	k__Bacteria;p__Proteobacteria;c__Alphaproteobacteria;o__Rhizobiales;f__Brucellaceae;g__Ochrobactrum	k__Bacteria;p__Proteobacteria;c__Gammaproteobacteria;o__Xanthomonadales;f__Xanthomonadaceae;g__Ignatzschineria	k__Bacteria;p__Proteobacteria;c__Alphaproteobacteria;o__Sphingomonadales;f__Sphingomonadaceae;g__Sphingomonas	k__Bacteria;p__Proteobacteria;c__Gammaproteobacteria;o__Enterobacteriales;f__Enterobacteriaceae;g__Gluconacetobacter	k__Bacteria;p__Proteobacteria;c__Alphaproteobacteria;o__Rhizobiales;f__Brucellaceae;__	k__Bacteria;p__Bacteroidetes;c__Flavobacteriia;o__Flavobacteriales;f__[Weeksellaceae];g__Chryseobacterium	k__Bacteria;p__Proteobacteria;c__Gammaproteobacteria;o__Enterobacteriales;f__Enterobacteriaceae;g__Cronobacter	k__Bacteria;p__Firmicutes;c__Bacilli;o__Lactobacillales;f__Lactobacillaceae;g__Pediococcus	k__Bacteria;p__Firmicutes;c__Bacilli;o__Lactobacillales;f__Lactobacillaceae;g__Lactobacillus	k__Bacteria;p__Proteobacteria;c__Alphaproteobacteria;o__Sphingomonadales;f__Sphingomonadaceae;g__Sphingobium	k__Bacteria;p__Proteobacteria;__;__;__;__	k__Bacteria;p__Proteobacteria;c__Gammaproteobacteria;o__Pseudomonadales;f__Pseudomonadaceae;__
1_S2	Non-Bt	6.83727	1.02959	5.94762	3.79848	1.61935	10.8956	9.90604	1.87925	19.4722	0.119952	5.67773	0.959616	4.59816	1.35946	4.92803	0	3.72851	0	1.09956	0.889644	1.18952	0.529788	0.089964	1.17953	0.739704	0.64974	0.129948	1.11955	0.29988	0	0.689724	0.489804	0.629748	0.559776	0	0.929628	0	0	0.089964	0.489804	0	0.209916	0	0	0	0	0	0.259896
2_S3	Non-Bt	57.429	0.0498758	23.3698	9.72179	1.20101	3.23494	0.957616	1.41248	0.0059851	0.294267	0.191523	0.125687	0.115712	0.230426	0.0917715	0.141647	0.327185	0	0.0149627	0	0.0189528	0.0249379	0.0229429	0.0139652	0	0.389031	0.12469	0.0299255	0.0399006	0	0	0	0	0.0149627	0	0	0.00997516	0	0.0229429	0	0.028928	0.00299255	0	0	0.00798013	0	0.0349131	0
4_S5	Non-Bt	1.23635	74.811	9.64668	3.81405	0.522365	2.23908	1.07098	0.47774	0.0314994	0.0446241	0.669362	0.322869	0.480365	0.868858	0.359618	0	0.173247	0	0.0472491	0	0.0262495	0.183746	0.538114	0.0472491	0.170622	0.0157497	0.133872	0.118123	0.422617	0	0	0.0131247	0	0.0603738	0	0	0.170622	0	0.0472491	0	0.0603738	0.152247	0	0	0.0393742	0.0288744	0.24937	0
5_S6	Non-Bt	2.9385	11.8178	5.2962	65.9671	5.03879	1.68889	0.0528006	0.451005	0.0586674	0.0645341	0.610141	0.102668	0.520673	0.202402	0.388671	0.0894677	0.053534	2.7493	0.0110001	0	0.00220003	0.0410672	0.030067	0.0146668	0.0271337	0.0249336	0.0161335	0.0997345	0	0	0.00806676	0.0102668	0.00880011	0	0.962878	0	0	0	0.0132002	0	0	0	0	0	0	0	0.00660008	0
6_S7	Non-Bt	23.5404	3.35059	23.2528	6.9744	3.68133	14.4234	4.08398	1.04976	0.402646	0.417026	3.58067	0.359505	2.45902	0.69025	1.48116	1.49554	0.618349	0	0.330745	0.158182	0.575209	0.67587	0.805292	0.158182	0.345125	0.301984	0.891573	0.330745	0	0	0.129422	0.273224	0.316365	0	0	0	0.258844	0	0	0.186943	0.589589	0.0431406	0	0	0.186943	0.129422	0.172563	0
7_S8	Non-Bt	22.9054	0	48.6227	7.12818	1.16021	14.3497	0.0186754	0.500735	0	0	0.330322	0.0280132	0.130728	0.444709	0.0455214	0.289469	0	0	0.392184	0	0.240446	0.0910428	0.246282	0.517076	0.302309	0.145902	0.422532	0.032682	0	0	0.1424	0.059528	0.102715	0.201928	0.0233443	0	0	0	0	0.0536919	0.0151738	0	0	0	0	0.0385181	0.117889	0
9_S10	Bt	49.3706	0.0654441	39.9543	8.47641	0.00835457	1.76629	0.0181016	0.077976	0	0.0327221	0	0.00556971	0	0	0	0	0.0153167	0	0.0146205	0.00696214	0.00835457	0	0.0139243	0.0250637	0	0.00626593	0.0765835	0	0	0	0	0	0	0	0	0	0.0146205	0	0.00835457	0	0	0	0	0	0	0	0	0
10_S11	Bt	0.87261	90.9423	1.3081	0.382752	0.231065	0.00706787	0.00380577	0.161474	0.428965	0.0130484	0	0.0636108	0.00434946	1.61854	0	0.00869891	0.00271841	0	0.0777465	1.85831	0.0168541	0.00761155	0.0418635	0.0190289	0.0201162	0.0331646	0	0	0.01033	0	0.00706787	0.00761155	0	0.0141357	0	0	0.0152231	0.913386	0.0092426	0	0.0212036	0.0135921	0	0	0.00380577	0	0	0.0255531
11_S12	Bt	69.7197	1.75305	15.7774	5.31843	0.588584	0.520833	2.02405	1.69377	0.0423442	0.139736	0.0211721	0	0	0.127033	0	0.296409	0	0	0.0762195	0	0.139736	0	0.453083	0.0762195	0.122798	0	0	0	0.135501	0	0	0.0211721	0	0	0	0	0.249831	0	0.0296409	0.0592818	0.0762195	0	0	0.10586	0.0254065	0	0	0
12_S13	Bt	0.237931	84.3211	10.4333	1.53401	0.0607364	1.30277	0.00445772	0.388379	0.0406767	0.0178309	0	0.0117015	0.00222886	0.0401195	0	0.0328757	0.0228458	0	0.0529354	0.00668658	0.200597	0.0273035	0.122587	0.155463	0.0323185	0.0874827	0.127045	0	0.00612936	0	0.0351045	0.0317612	0	0.0189453	0	0	0	0	0.0111443	0	0.0183881	0	0	0.00445772	0.0217314	0.00501493	0.0222886	0.00222886
14_S15	Bt	17.4863	0.668041	7.97385	10.3546	47.7898	1.23659	0.369554	4.34226	0.316253	0.113709	0	5.72454	0.017767	1.86554	0	0.65738	0.0426409	0.202544	0	0	0.0284273	0.0568545	0.170564	0	0.0675147	0	0.0142136	0	0.078175	0	0.0319807	0	0	0	0	0	0	0	0	0	0	0.0213204	0	0.0106602	0	0.0355341	0	0
16_S17	Bt	3.35184	0.327213	9.19134	51.4997	1.011	1.20957	2.45829	1.06414	0.486625	15.5986	0	2.4499	0	0.146826	0	0.163607	0.255898	1.1802	0.830618	0	0.145428	0.64324	0.260093	0.145428	0.173395	0.397131	0.139835	0	0.646036	1.54098	0.113266	0.125851	0.120258	0.184582	0.0769091	0	0.190175	0	0.395732	0.032162	0	0.234922	0	0.0908926	0.0433488	0.439081	0.00419504	0
17_S18	Bt	6.35442	0.0133763	88.2362	4.7807	0.395939	0	0	0.0220709	0	0	0	0	0	0.00334408	0	0.123731	0	0	0.00735697	0.00200645	0.00468171	0.0100322	0	0	0.0120387	0.00869461	0	0	0	0	0	0	0	0.00468171	0	0	0	0	0	0	0	0	0	0.00267526	0	0	0	0
18_S19	Bt	0.328399	98.4519	0.279612	0.128884	0.0196602	0.348059	0.0211166	0.0393205	0.279612	0.0123787	0	0	0	0	0	0.00800973	0	0	0	0.00436894	0	0	0.0152913	0.00291263	0.00655341	0.0167476	0.0182039	0	0	0	0	0.00436894	0	0	0	0	0	0	0	0	0	0	0	0	0	0	0	0
19_S20	Bt	58.6247	1.65454	12.896	9.30533	8.71861	0.340296	0	3.91927	0.551514	0	0	0	0.0586717	0.258155	0	0	0	0	0.340296	0.222952	0	0.340296	0	0.129078	0.551514	0.492842	0	0	0	0	0	0	0	0.0938747	0	0	0	0	0.0586717	0	0	0	0.762732	0.105609	0	0	0	0.0586717
20_S21	Bt	24.1108	13.2836	19.6895	12.3403	0.962861	8.8819	8.01729	4.83396	0.176852	0.0786009	0.550206	0.137552	0.0982511	0.157202	0	1.47377	0	0	0.668108	0.766359	1.10041	0.393005	0	0.216152	0.0982511	0	0.117901	0	0	0	0.314404	0.196502	0	0	0	0	0	0	0.157202	0	0	0.0982511	0	0.393005	0.393005	0	0	0.117901
21_S22	Bt	86.6438	0.172387	0.211451	10.6031	0.277688	0.247117	0.0280236	0.261553	0.004246	0.486591	0.00764279	0.666621	0.00849199	0.0237776	0	0.016984	0.163895	0	0.0237776	0.00934119	0.0161348	0	0	0.0050952	0.00594439	0.016984	0.0271744	0	0.00594439	0	0	0	0	0	0	0	0.004246	0	0.0016984	0	0	0	0	0.0110396	0	0	0	0
23_S24	Bt	25.0099	66.4733	0.436304	1.82172	1.01156	0.0562439	0.0119932	0.287009	0.409423	3.23154	0	0.189823	0.00289491	0.0562439	0	0.872608	0	0	0.00248135	0.04301	0.00951184	0.00289491	0	0.00413558	0.0173694	0.00703049	0	0	0.00537626	0	0	0	0	0	0	0	0	0	0	0	0	0.00206779	0	0	0	0	0	0
[truncated: 181 more columns]

## Sheet: SPECIES LEVEL
index	Type	k__Bacteria;p__Proteobacteria;c__Gammaproteobacteria;o__Enterobacteriales;f__Enterobacteriaceae;g__Enterobacter;__	k__Bacteria;p__Firmicutes;c__Bacilli;o__Lactobacillales;f__Enterococcaceae;g__Enterococcus;s__casseliflavus	k__Bacteria;p__Proteobacteria;c__Gammaproteobacteria;o__Enterobacteriales;f__Enterobacteriaceae;__;__	k__Bacteria;p__Proteobacteria;c__Gammaproteobacteria;o__Enterobacteriales;f__Enterobacteriaceae;g__Klebsiella;s__oxytoca	k__Bacteria;p__Firmicutes;c__Bacilli;o__Lactobacillales;f__Enterococcaceae;g__Enterococcus;__	k__Bacteria;p__Proteobacteria;c__Gammaproteobacteria;o__Enterobacteriales;f__Enterobacteriaceae;g__Klebsiella;__	k__Bacteria;p__Proteobacteria;c__Gammaproteobacteria;o__Enterobacteriales;f__Enterobacteriaceae;g__Erwinia;__	k__Bacteria;__;__;__;__;__;__	k__Bacteria;p__Proteobacteria;c__Gammaproteobacteria;o__Enterobacteriales;f__Enterobacteriaceae;g__Klebsiella;s__	k__Bacteria;p__Proteobacteria;c__Alphaproteobacteria;o__Rhizobiales;f__Aurantimonadaceae;g__;s__	k__Bacteria;p__Proteobacteria;c__Betaproteobacteria;o__Burkholderiales;f__Oxalobacteraceae;g__Cupriavidus;s__	k__Bacteria;p__Proteobacteria;c__Alphaproteobacteria;o__Rhizobiales;f__Rhizobiaceae;g__Agrobacterium;s__	k__Bacteria;p__Proteobacteria;c__Gammaproteobacteria;o__Pseudomonadales;f__Pseudomonadaceae;g__Pseudomonas;s__	k__Bacteria;p__Proteobacteria;c__Gammaproteobacteria;o__Xanthomonadales;f__Xanthomonadaceae;g__Stenotrophomonas;s__	k__Bacteria;p__Firmicutes;c__Bacilli;o__Bacillales;f__Bacillaceae;g__Bacillus;s__	k__Bacteria;p__Firmicutes;c__Bacilli;o__Bacillales;f__Bacillaceae;g__;s__	k__Bacteria;p__Firmicutes;c__Bacilli;o__Bacillales;f__Paenibacillaceae;g__Paenibacillus;s__	k__Bacteria;p__Proteobacteria;c__Alphaproteobacteria;o__Rhizobiales;f__Methylobacteriaceae;g__;s__	k__Bacteria;p__Proteobacteria;c__Gammaproteobacteria;o__Enterobacteriales;f__Enterobacteriaceae;g__;s__	k__Bacteria;p__Bacteroidetes;c__Bacteroidia;o__Bacteroidales;f__Porphyromonadaceae;g__Dysgonomonas;s__	k__Bacteria;p__Proteobacteria;c__Gammaproteobacteria;o__Enterobacteriales;f__Enterobacteriaceae;g__Serratia;s__marcescens	k__Bacteria;p__Proteobacteria;c__Gammaproteobacteria;o__Pseudomonadales;f__Moraxellaceae;g__Acinetobacter;s__rhizosphaerae	k__Bacteria;p__Actinobacteria;c__Actinobacteria;o__Actinomycetales;f__Micrococcaceae;g__Micrococcus;s__	k__Bacteria;p__Firmicutes;c__Bacilli;o__Bacillales;f__Staphylococcaceae;g__Staphylococcus;__	k__Bacteria;p__Proteobacteria;c__Betaproteobacteria;o__Burkholderiales;f__Comamonadaceae;g__Delftia;s__	k__Bacteria;p__Actinobacteria;c__Actinobacteria;o__Actinomycetales;f__Propionibacteriaceae;g__Propionibacterium;s__acnes	k__Bacteria;p__Proteobacteria;c__Gammaproteobacteria;o__Pseudomonadales;f__Pseudomonadaceae;g__Pseudomonas;s__viridiflava	Unassigned;__;__;__;__;__;__	k__Bacteria;p__Proteobacteria;c__Alphaproteobacteria;o__Rhizobiales;f__Methylobacteriaceae;g__Methylobacterium;__	k__Bacteria;p__Proteobacteria;c__Gammaproteobacteria;o__Enterobacteriales;f__Enterobacteriaceae;g__Enterobacter;s__cowanii	k__Bacteria;p__Actinobacteria;c__Actinobacteria;o__Actinomycetales;f__Corynebacteriaceae;g__Corynebacterium;s__	k__Bacteria;p__Proteobacteria;c__Gammaproteobacteria;o__Pseudomonadales;f__Moraxellaceae;g__Acinetobacter;s__	k__Bacteria;p__Proteobacteria;c__Gammaproteobacteria;o__Enterobacteriales;f__Enterobacteriaceae;g__Serratia;s__	k__Bacteria;p__Firmicutes;c__Bacilli;o__Bacillales;f__Bacillaceae;g__Virgibacillus;s__	k__Bacteria;p__Proteobacteria;c__Gammaproteobacteria;o__Pseudomonadales;f__Moraxellaceae;g__Acinetobacter;s__guillouiae	k__Bacteria;p__Firmicutes;c__Bacilli;o__Lactobacillales;f__Streptococcaceae;g__Streptococcus;s__infantis	k__Bacteria;p__Firmicutes;c__Bacilli;o__Lactobacillales;f__Streptococcaceae;g__Streptococcus;s__	k__Bacteria;p__Proteobacteria;c__Alphaproteobacteria;o__Rhizobiales;f__Rhizobiaceae;g__Shinella;s__granuli	k__Bacteria;p__Proteobacteria;c__Gammaproteobacteria;o__Pseudomonadales;f__Moraxellaceae;g__Acinetobacter;__	k__Bacteria;p__Proteobacteria;c__Gammaproteobacteria;o__Enterobacteriales;f__Enterobacteriaceae;g__Erwinia;s__	k__Bacteria;p__Proteobacteria;c__Gammaproteobacteria;o__Pasteurellales;f__Pasteurellaceae;g__Haemophilus;s__parainfluenzae	k__Bacteria;p__Firmicutes;c__Bacilli;o__Bacillales;f__Bacillaceae;g__Bacillus;s__humi	k__Bacteria;p__Actinobacteria;c__Actinobacteria;o__Actinomycetales;f__Dermacoccaceae;g__Dermacoccus;s__	k__Bacteria;p__Actinobacteria;c__Actinobacteria;o__Actinomycetales;f__Micrococcaceae;g__Rothia;s__mucilaginosa	k__Bacteria;p__Actinobacteria;c__Actinobacteria;o__Actinomycetales;f__Microbacteriaceae;g__Curtobacterium;s__	k__Bacteria;p__Proteobacteria;c__Gammaproteobacteria;o__Enterobacteriales;f__Enterobacteriaceae;g__Erwinia;s__soli	k__Bacteria;p__Bacteroidetes;c__Sphingobacteriia;o__Sphingobacteriales;f__Sphingobacteriaceae;g__Sphingobacterium;s__multivorum	k__Bacteria;p__Actinobacteria;c__Actinobacteria;o__Actinomycetales;f__Micrococcaceae;g__Kocuria;s__palustris
1_S2	Non-Bt	6.83727	1.02959	3.79848	0.759696	0	3.38864	1.37945	10.8956	1.79928	9.90604	19.4722	0.119952	1.45942	0.769692	4.90804	4.59816	4.92803	3.72851	0	0.889644	0	0.829668	0.529788	0.789684	0.089964	1.17953	0	0.129948	0.529788	0	0.64974	0.04998	0	1.11955	0	0.69972	0.489804	0	0.479808	0.239904	0.489804	0.54978	0.629748	0.629748	0	0	0.069972	0.559776
2_S3	Non-Bt	56.4255	0.0498758	9.72179	0	0	15.1084	1.20101	3.23494	8.26143	0.957616	0.0059851	0.294267	1.37757	0.059851	0.16459	0.115712	0.0917715	0.327185	0	0	0.141647	0.13267	0.0249379	0.0149627	0.0229429	0.0139652	0.0349131	0.12469	0	1.0035	0.0219454	0	0	0.0299255	0.0219454	0	0	0	0.0758112	0	0	0	0	0	0	0	0.0319205	0.0149627
4_S5	Non-Bt	1.23635	74.811	3.81405	1.94509	0	5.09502	0.438366	2.23908	2.60657	1.07098	0.0314994	0.0446241	0.47774	0.175871	0.559114	0.480365	0.359618	0.173247	0	0	0	0.146997	0.183746	0	0.538114	0.0472491	0	0.133872	0.170622	0	0.0157497	0	0	0.118123	0.23362	0.0262495	0	0	0.48824	0.0839983	0.0131247	0.110248	0	0	0	0	0.422617	0.0603738
5_S6	Non-Bt	2.9121	9.07658	65.9671	4.35679	2.74123	0.323404	5.01239	1.68889	0.616007	0.0528006	0.0586674	0.0645341	0.417272	0.102668	0.532406	0.520673	0.388671	0.053534	2.7493	0	0.0894677	0.108535	0.0410672	0.0110001	0.030067	0.0146668	0	0.0161335	0	0.0264003	0.0249336	0.0168669	0	0.0997345	0.0315337	0	0.00220003	0	0.0454672	0.0264003	0.0102668	0.0381338	0.00880011	0.00806676	0.962878	0	0	0
6_S7	Non-Bt	23.5404	2.60282	6.9744	5.79523	0.747771	11.4179	3.48001	14.4234	6.03969	4.08398	0.402646	0.417026	1.04976	0.359505	2.67472	2.45902	1.48116	0.618349	0	0.158182	0.603969	0.258844	0.67587	0.330745	0.805292	0.158182	0	0.891573	0.345125	0	0.301984	0	0.891573	0.330745	0.273224	0.402646	0.172563	0	0.158182	0.201323	0.273224	0.488927	0.316365	0	0	0	0	0
7_S8	Non-Bt	22.9054	0	7.12818	0.51124	0	35.5114	0.9933	14.3497	12.6001	0.0186754	0	0	0.285968	0	0.294138	0.130728	0.0455214	0	0	0	0.289469	0.352499	0.0910428	0.29764	0.246282	0.507739	0	0.422532	0.141233	0	0.0840395	0.0723673	0	0.032682	0.0198427	0.136564	0.103882	0	0	0.166912	0.059528	0.0233443	0.102715	0.109718	0.0233443	0	0	0.201928
9_S10	Bt	49.3706	0.0654441	8.47641	39.8694	0	0.0849381	0.00835457	1.76629	0	0.0181016	0	0.0327221	0.0744949	0	0	0	0	0.0153167	0	0.00696214	0	0	0	0.0146205	0.0139243	0.0250637	0.00348107	0.0765835	0	0	0.00626593	0	0	0	0	0	0.00835457	0	0	0	0	0	0	0	0	0	0	0
10_S11	Bt	0.87261	36.1157	0.382752	0.747019	54.8265	0.325122	0.224541	0.00706787	0.235958	0.00380577	0.428965	0.0130484	0.1033	0.0587177	0	0.00434946	0	0.00271841	0	1.85831	0.00869891	0.0266404	0.00761155	0.0260967	0.0418635	0.0190289	0.0527372	0	0	0	0	1.562	0	0	0.0255531	0.0168541	0	0	0.00434946	0.00652419	0.00761155	0	0	0.00706787	0	0	0.00706787	0
11_S12	Bt	69.7197	1.75305	5.31843	8.6128	0	4.63245	0.588584	0.520833	2.53218	2.02405	0.0423442	0.139736	1.4397	0	0	0	0	0	0	0	0.296409	0	0	0.0465786	0.453083	0.0762195	0.254065	0	0.0592818	0	0	0	0	0	0.10586	0.0677507	0.0719851	0	0.0211721	0	0.0211721	0	0	0	0	0	0.135501	0
12_S13	Bt	0.237931	84.2826	1.53401	0.362747	0.0384478	7.35078	0.051821	1.30277	2.71977	0.00445772	0.0406767	0.0178309	0.388379	0.0117015	0	0.00222886	0	0.0228458	0	0.00668658	0.0328757	0.0144876	0.0273035	0.0423483	0.122587	0.155463	0	0.127045	0.0178309	0	0.0874827	0	0	0	0.0256319	0.139861	0.0607364	0	0	0.00891544	0.0317612	0	0	0.0256319	0	0	0.00612936	0.0189453
14_S15	Bt	17.2198	0.47971	10.3546	5.24838	0.188331	1.69853	47.5162	1.23659	1.02693	0.369554	0.316253	0.113709	3.493	5.72454	0	0.017767	0	0.0426409	0.202544	0	0.65738	1.11577	0.0568545	0	0.170564	0	0.401535	0.0142136	0.0675147	0.266506	0	0.14569	0	0	0.586312	0	0.0284273	0	0.017767	0.273612	0	0	0	0	0	0	0.078175	0
16_S17	Bt	3.10433	0.327213	51.4997	2.51563	0	4.85087	0.974648	1.20957	1.82484	2.45829	0.486625	15.5986	0.861382	2.22197	0	0	0	0.255898	1.1802	0	0.163607	0.0461455	0.64324	0.309035	0.260093	0.145428	0.145428	0.139835	0.173395	0.247507	0.397131	0.0167802	0	0	0.0839008	0.0825025	0.0503405	1.54098	0	0.036357	0.125851	0	0.120258	0.0293653	0.0769091	0	0.246109	0.0727141
17_S18	Bt	6.35442	0.0133763	4.7807	73.4875	0	7.54759	0.353135	0	7.20114	0	0	0	0.0167204	0	0	0	0	0	0	0.00200645	0.123731	0.00334408	0.0100322	0.00468171	0	0	0.00535053	0	0.0120387	0	0.00869461	0	0	0	0	0	0.00468171	0	0	0.0428042	0	0	0	0	0	0	0	0.00468171
18_S19	Bt	0.328399	39.2178	0.128884	0.208253	59.2341	0.0524273	0.0196602	0.348059	0.0189321	0.0211166	0.279612	0.0123787	0.0131068	0	0	0	0	0	0	0.00436894	0	0	0	0	0.0152913	0.00291263	0.0262137	0.0182039	0	0	0.0167476	0	0.00800973	0	0	0	0	0	0	0	0.00436894	0	0	0	0	0	0	0
19_S20	Bt	58.4839	1.65454	9.30533	2.98052	0	7.0758	8.71861	0.340296	2.83971	0	0.551514	0	3.37949	0	0	0.0586717	0	0	0	0.222952	0	0.176015	0.340296	0.258155	0	0.129078	0.539779	0	0.551514	0.140812	0.305093	0	0	0	0.0821403	0	0	0	0	0	0	0	0	0	0	0	0	0
20_S21	Bt	23.8357	13.2836	12.3403	5.08941	0	10.5522	0.962861	8.8819	4.04795	8.01729	0.176852	0.0786009	4.1069	0.137552	0.412655	0.0982511	0	0	0	0.766359	1.47377	0	0.393005	0.668108	0	0.216152	0.727058	0.117901	0	0.275103	0	0	0	0	0.157202	0	0.550206	0	0	0	0.196502	0	0	0.314404	0	0	0	0
21_S22	Bt	86.5937	0.172387	10.6031	0	0	0.121435	0.107848	0.247117	0.0900151	0.0280236	0.004246	0.486591	0.244569	0	0	0.00849199	0	0.163895	0	0.00934119	0.016984	0.012738	0	0.0237776	0	0.0050952	0.016984	0.0271744	0	0.0501028	0.016984	0.0110396	0	0	0	0	0.00764279	0	0	0.141816	0	0	0	0	0	0.0280236	0.00594439	0
23_S24	Bt	25.0099	66.4642	1.82172	0.303965	0.00909828	0.0843659	0	0.0562439	0.0479727	0.0119932	0.409423	3.23154	0.221254	0.0372202	0	0.00289491	0	0	0	0.04301	0.0173694	0.0297762	0.00289491	0.00248135	0	0.00413558	0.0641015	0	0	0	0.00703049	0.00868472	0.855238	0	0.0111661	0.00951184	0	0	0.00661693	0.0111661	0	0	0	0	0	1.0004	0.00537626	0
[truncated: 269 more columns]
